# Supplementary material for: Oxytocin blocks enhanced motivation for alcohol in alcohol dependence and blocks alcohol effects on GABAergic transmission in the central amygdala
Source: PLoS Biol. 2019 Apr 16;17(4):e2006421. doi: 10.1371/journal.pbio.2006421 (PMC6467366; doi:10.1371/journal.pbio.2006421)
Supplement: S1 Data — (XLSX) [file pbio.2006421.s010.xlsx]

## Sheet: Fig1
Fig. 1 A
oxytocin dose	DEPENDENT RATS (n=10)										NONDEPENDENT RATS (n=10)
0	60	60	62	43	79	75	93	53	123	40	39	46	19	12	51	14	18	22	31	15
0.125	85	35	59	44	27	32	63	51	144	70	34	42	28	10	38	24	21	25	9	2
0.25	68	12	15	1	0	34	1	32	68	9	30	25	27	22	18	12	18	30	18	20
0.5	17	1	18	4	0	6	0	1	59	57	18	1	15	23	0	4	10	15	7	3
1	14	1	20	0	0	45	1	0	1	0	9	1	25	0	0	14	6	6	0	1
Fig. 1 B
oxytocin dose	DEPENDENT RATS (n=10)										NON-DEPENDENT RATS (n=10)
0	4.5	7	12	9	4.5	1.5	19	9	15	6.5	5	7	4.5	2	4	2	4.5	4.5	5	8
0.125	5	0	5	4	3	5	3	11	4	7	5	5	4	2	4	3	5	5	5	2
0.25	7	0	13	4	0	4	0	9	0	5	7	4	7	2	4	4	5	5	7	7
Fig. 1 C
oxytocin dose	DEPENDENT RATS (n=10)										NON-DEPENDENT RATS (n=10)
0	54.5	72	68	18	54.5	42	53	61	55.5	48	10.5	26.5	12	9	22.5	9.5	13	8.5	17	10.5
0.25	42	49	52	18	38	43	54	27	31	16	7	34	11	20	17	8	22	1	13	11
0.5	37	29	58	1	53	3	34	49	32	20	3	25	15	11	13	7	12	10	20	1
1	21	38	33	2	37	15	26	25	2	13	14	26	6	18	21	7	17	9	8	7
Fig. 1 D
oxytocin dose	DEPENDENT RATS (n=10)										NON-DEPENDENT RATS (n=10)
0	5	5	9	4	5	7	7	9	5	5	2	3	3	2	4	3	4	3	2	2
0.5	3	9	3	4	7	9	4	5	2	1	4	4	5	3	5	3	4	2	1	2
1	2	3	2	3	4	3	3	3	4	4	2	5	1	4	2	2	5	2	2	2

## Sheet: Fig2
Fig. 2 A
i.p. oxytocin dose	DEPENDENT RATS (n=6)						NON-DEPENDENT RATS (n=6)
0	2864	1313	1377	1448	2369	2063	1911	1499	1278	1855	1578	2003
0.25	1515	1260	1327	1212	1115	1352	1568	1138	1382	906.3	518.2	1433
i.n. oxytocin dose	DEPENDENT RATS (n=6)						NON-DEPENDENT RATS (n=6)
0	2141	1280	1104	1188	1222	1621	1168	1373	1689	1450	1482	1805
1	2345	1152	1052	1787	488.1	1736	1763	1606	1857	1701	1059	1134
Fig. 2 A inset
i.p. oxytocin dose	DEPENDENT RATS (n=6)						NON-DEPENDENT RATS (n=6)
0	2	2	0	3	4	6	4	1	1	6	0	2
0.25	0	6	2	0	3	3	3	11	0	5	0	0
i.n. oxytocin dose	DEPENDENT RATS (n=6)						NON-DEPENDENT RATS (n=6)
0	0	5	1	0	0	1	5	3	0	3	0	4
1	6	0	0	4	2	1	0	0	0	0	2	0
Fig. 2 B
i.p. oxytocin dose	NONDEPENDENT RATS (n=7)							DEPENDENT RATS (n=5)
0	131	64	58	263	74	175	214	170.333	87.3333	171.667	112	137.667
0.25	148	60	58	276	98	160	200	104.333	100.667	164.667	153.333	58.6667
i.n. oxytocin dose	NONDEPENDENT RATS (n=7)							DEPENDENT RATS (n=5)
0	216	36	32	319	133	195	252	175	134.333	246	57.6667	83.3333
1	247	37	34	347	138	205	189	161	131	239	59.6667	78
Fig. 2 C
i.p. oxytocin dose	MALTODEXTIN RATS (n=7)							SACCHARIN RATS (n=9)
0	138	159	227	152	194	134	178	0	84	76	48	184	179	124	121	128
0.25	100	148	175	87	155	149	146	0.25	40	124	61	91	45	25	24	36
i.n. oxytocin dose	MALTODEXTIN RATS (n=7)							SACCHARIN RATS (n=9)
0	128	118	246	177	178	169	163	0	43	148	38	80	121	134	147	92
1	122	129	197	203	148	118	134	1	94	47	83	131	90	71	122	23

## Sheet: Fig3
Fig. 3 A
i.c.v. oxytocin dose	DEPENDENT RATS (n=6)
Baseline	82.6667	84.6667	64.6667	29.3333	43.6667	54.6667
3	65	57	29	28	22	43
10	24	35	36	26	36	52
30	24	37	22	5	18	29
Fig. 3 B
i.p.+i.n. treatment	DEPENDENT RATS (n=12)
VEH+VEH	25	44	40	37	66	39	23	29	51	60	71	45
VEH+OXT	17	33	25	34	62	15	16	16	26	40	34	28
L-371,257+VEH	51	45	37	39	61	52	34	45	55	61	39	51
L-371,257+OXT	31	25	28	19	76	18	27	33	38	50	44	54
Fig. 3 C
i.c.v treatment	DEPENDENT RATS (n=7)
Baseline	59.5	47	60.5	44	63.5	50	44.5
Vehicle	50	27	60	41	59	38	46
PF-06655075	1	22	22	18	24	0	15
Fig. 3 D
i.p. treatment	DEPENDENT RATS (n=9)
Baseline	46	53.6667	55	47	77.3333	49	42.6667	49	51
Vehicle	14	54	33	56	75	29	46	63	13
PF-06655075	47	56	56	69	34	58	8	17	77

## Sheet: Fig4
Fig. 4 B
eIPSP Oxytocin	NONDEPENDENT RATS (neurons from rats)											n =	DEPENDENT RATS (neurons from rats)															n =
100	75.13	88.69	104.5	103.62	85.17	97.69						6	51.83	66.74	82.73	112.69	101.23	125.28	121.16									5
500	94.92	77.52	79.04	106.04	82.05	47.23	98.79	84.25	67.93	94.67	85.18	8	110.46	154.13	83.73	188.88	54.09	141.24	83.47	95.59	104.89	90.02	84.79	99.78	143.85	67.35	112.32	10
1000	51.29	92.41	66.23	89.83	70.91							5	71.23	84.14	91.88	138.29	122.45	86.39										6
Fig. 4 C
eIPSP	NONDEPENDENT RATS (neurons from rats)											n =	DEPENDENT RATS (neurons from rats)															n =
Ethanol	110.28	130.8	157.85	175.05	174.93	142.96						4	104.79	140.95	173.61	87.38	123.73	133.09	144.99									6
Oxytocin	94.92	77.52	79.04	106.04	82.05	47.23	98.79	84.25	67.93	94.67	85.18	8	110.46	154.13	83.73	188.88	54.09	141.24	83.47	95.59	104.89	90.02	84.79	99.78	143.85	67.35	112.32	10
OT + EtOH	141.67	83.28	112.45	78.72	105.91	85.6	104.23	119.65				6	251.78	58.22	108.57	186.22	74.44	135.83	162.09	76.76	131.46	136.49	48.97	105.09				9

## Sheet: Fig5
Fig. 5 A
sIPSC Oxytocin	NONDEPENDENT RATS (neurons from n=7 rats)												DEPENDENT RATS (neurons from n=7 rats)
Freq	95.8333	57.2793	116.364	93.7163	47.1035	117.976	220.034	144.977	41.6461	230.516	58.6294	169.338	85.2164	130.189	104.627	66.4537	140.075	54.375	178.978	97.1901	120.478
Amp	127.021	51.3267	87.1838	90.4197	41.9482	80.1242	94.9761	68.6482	97.5058	96.8501	80.213	105.684	76.8282	73.564	55.3503	89.0592	94.995	69.7434	92.0327	93.7372	102.291
Rise	102.151	127.588	122.33	123.818	139.171	104.565	95.4371	104.91	90.646	84.8281	116.303	114.26	103.071	132.933	127.024	94.7368	96.4459	94.6144	105.886	102.496	101.893
Decay	128.966	89.5042	99.6093	109.832	61.086	106.9	77.7449	62.2869	85.331	80.2638	96.5319	97.871	81.9873	116.162	94.2277	161.798	92.0754	75.1403	80.1315	88.3404	106.868
Fig. 5 B
mIPSC Oxytocin	NONDEPENDENT RATS (neurons from n=4 rats)							DEPENDENT RATS (neurons from n=3 rats)
Freq	116.008	99.6546	112.5	73.1513	67.3364	87.6972	90.5371	79.7587	46.4286	105.952	104.969	63.1436	108.097	131.055	128.877	119.198	102.945
Amp	97.4303	86.8491	124.406	83.2472	59.9673	95.2277	93.0415	101.166	99.5109	136.244	90.7637	89.5728	88.1558	132.817	102.216	96.8374	80.5592
Rise	110.638	87.0956	94.6667	81.6071	104.826	111.698	121.307	93.0833	142.04	84.5203	106.222	91.508	97.399	106.572	118.585	107.342	103.488
Decay	96.9596	72.4343	104.677	93.7054	67.8584	115.446	123.425	105.314	184.964	116.259	77.7898	94.7545	83.876	115.401	116.172	109.632	97.2082
Fig. 5 D
sIPSC Frequency	NONDEPENDENT RATS (neurons from n=6 rats)								DEPENDENT RATS (neurons from n=6 rats)
Oxytocin	95.8333	116.364	93.7163	47.1035	117.976	41.6461	58.6294	169.338	130.189	66.4537	140.075	54.375	178.978	97.1901	120.478
OT + EtOH	158.796	194.909	106.104	72.5546	161.955	49.0535	59.3401	286.411	113.941	72.8435	122.164	39.375	181.606	112.066	92.6963
Fig. 5 E
sIPSC Amplitude	NONDEPENDENT RATS (neurons from n=6 rats)								DEPENDENT RATS (neurons from n=6 rats)
Oxytocin	127.021	87.1838	90.4197	41.9482	80.1242	97.5058	80.213	105.684	73.564	89.0592	94.995	69.7434	92.0327	93.7372	102.291
OT + EtOH	125.58	95.2202	109.667	39.9203	92.0919	102.104	91.2989	97.8223	66.8721	85.2635	85.2118	72.4091	112.75	76.6257	103.857
Fig. 5 F
sIPSC Rise Time	NONDEPENDENT RATS (neurons from n=6 rats)								DEPENDENT RATS (neurons from n=6 rats)
Oxytocin	102.151	122.33	123.818	139.171	104.565	90.646	116.303	114.26	132.933	94.7368	96.4459	94.6144	105.886	102.496	101.893
OT + EtOH	111.179	134.388	117.082	162.923	116.65	101.306	122.993	113.572	134.875	82.2441	98.1774	100.542	92.0463	117.968	99.5267
Fig. 5 G
sIPSC Decay Time	NONDEPENDENT RATS (neurons from n=6 rats)								DEPENDENT RATS (neurons from n=6 rats)
Oxytocin	128.966	99.6093	109.832	61.086	106.9	85.331	96.5319	97.871	116.162	161.798	92.0754	75.1403	80.1315	88.3404	106.868
OT + EtOH	147.879	105.46	139.391	83.0317	134.748	88.8805	113.585	123.145	110.852	131.845	95.0166	74.7601	73.7723	72.6854	112.081
Fig. 5 H
sIPSC Frequency	NONDEPENDENT RATS (neurons from rats)								n =	DEPENDENT RATS (neurons from rats)										n =
EtOH	151.894	165.637	94.0179	169.951	116.701	175			4	161.801	130.837	118.378	139.441	115.181	177.865	86.3201	133.473	147.713	103.306	8
OT + EtOH	158.796	194.909	106.104	72.5546	161.955	49.0535	59.3401	286.411	6	113.941	72.8435	122.164	39.375	181.606	112.066	92.6963				6
Fig. 5 I
sIPSC Amplitude	NONDEPENDENT RATS (neurons from rats)								n =	DEPENDENT RATS (neurons from rats)										n =
EtOH	102.034	79.899	119.188	124.284	104.205	75.8791			4	85.7782	72.3619	72.7383	159.684	105.164	126.498	108.208	129.28	125.543	118.7	8
OT + EtOH	125.58	95.2202	109.667	39.9203	92.0919	102.104	91.2989	97.8223	6	66.8721	85.2635	85.2118	72.4091	112.75	76.6257	103.857				6
Fig. 5 J
sIPSC Rise Time	NONDEPENDENT RATS (neurons from rats)								n =	DEPENDENT RATS (neurons from rats)										n =
EtOH	101.528	87.6338	117.277	70.9722	97.7282	84.0778			4	107.37	95.0889	113.501	92.0948	100.819	94.4357	105.101	100.989	97.9087	94.4727	8
OT + EtOH	111.179	134.388	117.082	162.923	116.65	101.306	122.993	113.572	6	134.875	82.2441	98.1774	100.542	92.0463	117.968	99.5267				6
Fig. 5 K
sIPSC Decay Time	NONDEPENDENT RATS (neurons from rats)								n =	DEPENDENT RATS (neurons from rats)										n =
EtOH	139.257	72.6531	146.999	91.9307	83.7752	53.1016			4	105.09	77.3815	104.937	104.972	106.875	159.849	108.026	121.912	135.256	120.368	8
OT + EtOH	147.879	105.46	139.391	83.0317	134.748	88.8805	113.585	123.145	6	110.852	131.845	95.0166	74.7601	73.7723	72.6854	112.081				6
Fig. 5 M	DEPENDENT RATS (neurons from n=6 rats)
sIPSC OTA + OT	OTA + Oxytocin								OTA + OT + EtOH
Freq	121.774	178.723	156.402	92.4731	117.847	100.393	92.9241	50.6234	145.968	192.199	197.409	168.664	158.923	144.838	70.3029	75.4364
Amp	124.303	101.932	107.678	102.16	72.2661	79.6075	74.1566	107.093	84.8971	89.9114	93.0124	103.654	65.9792	221.954	66.8781	109.04
Rise	73.8204	95.3886	103.578	82.1211	103.42	94.8107	103.282	116.55	105.835	95.0897	93.8859	107.414	96.9257	116.036	107.124	118.1
Decay	128.146	139.23	93.2652	86.9879	86.1989	80.4862	80.7214	131.586	88.2666	95.5882	72.8854	111.124	72.4907	92.0987	77.0046	123.411

## Sheet: FigS1
Fig. S1 A
Session	DEPENDENT (n=10)										NON-DEPENDENT (n=10)
1	81	78	69	76	72	31	49	4	40	10	47	43	30	6	26	12	19	17	31	22
2	63	78	79	126	68	66	54	69	76	85	48	43	63	36	55	6	28	6	10	14
3	33	76	76	77	47	42	55	42	54	56	57	55	41	36	40	7	28	14	34	32
4	3	58	52	77	57	73	102	47	58	79	30	56	65	22	14	14	44	17	15	15
5	51	83	108	73	81	50	36	89	96	98	70	34	48	30	34	5	25	29	19	10
6	66	44	49	80	84	39	53	97	107	104	39	32	42	21	26	8	31	30	32	23
7	49	50	50	71	70	68	79	68	91	87	40	53	56	25	40	10	21	43	27	14
8	67	63	67	54	81	51	93	88	118	116	49	30	26	54	32	11	17	45	16	11
Fig. S1 B
Session	DEPENDENT (n=10)										NON-DEPENDENT (n=10)
1	51	72	80	106	53	63	48	73	80	51	36	37	52	15	37	15	29	28	20	36
2	42	42	90	14	49	42	25	54	31	72	35	41	27	15	34	10	44	50	35	43
3	49	30	30	7	27	73	30	55	28	51	45	23	14	3	38	20	22	16	16	25
4	40	62	66	3	36	79	26	100	29	59	37	15	21	13	17	15	24	19	10	8
5	31	31	38	4	25	86	54	73	50	58	32	20	15	2	24	0	13	13	4	8
6	30	37	26	4	65	37	55	73	27	83	15	15	35	17	48	12	24	17	8	9
7	41	49	22	11	92	65	74	83	62	66	6	29	13	27	47	13	26	28	25	21
8	37	74	86	19	23	19	88	84	58	66	18	29	25	1	31	15	21	13	18	20
Fig. S1 C
Session	DEPENDENT (n=10)										NON-DEPENDENT (n=10)
1	13	4	11	3	9	0	6	0	2	0	5	4	5	0	3	11	15	7	8	28
2	14	14	6	11	11	1	1	2	2	6	5	5	11	3	7	4	11	10	20	17
3	13	8	3	17	2	2	1	5	1	3	2	0	4	4	5	4	7	8	16	16
4	0	1	1	4	5	1	4	12	0	1	1	5	9	1	2	4	8	4	13	12
5	4	7	5	4	1	6	3	10	0	4	2	2	5	1	6	2	2	8	6	8
6	4	5	2	8	1	6	1	11	10	5	2	2	12	0	5	6	6	8	19	9
7	15	7	15	9	1	2	1	5	0	3	0	6	2	0	3	5	3	15	3	10
8	10	2	2	2	2	5	1	4	0	4	1	0	5	0	3	1	0	6	7	4
Fig. S1 D
Session	DEPENDENT (n=10)										NON-DEPENDENT (n=10)
1	0	0	0	0	0	6	2	0	1	1	0	0	0	0	2	0	1	0	0	10
2	5	0	0	0	1	0	0	0	15	3	0	0	0	0	0	1	2	0	2	5
3	2	0	0	0	0	3	0	0	6	2	1	0	0	0	5	0	2	0	1	6
4	0	1	1	1	1	1	0	1	3	1	0	0	0	0	4	1	0	0	1	3
5	0	0	1	0	0	1	1	0	3	0	1	0	1	0	2	0	0	0	0	2
6	1	0	0	0	0	1	0	0	6	0	1	0	0	0	1	0	0	0	1	3
7	3	2	0	2	3	1	0	2	2	0	0	0	0	0	2	0	2	0	0	4
8	1	4	0	0	0	2	0	0	3	0	0	1	0	0	6	0	0	0	0	2

## Sheet: FigS2
Fig. S2 A
oxytocin dose	DEPENDENT RATS (n=10)										NONDEPENDENT RATS (n=10)
0	5	4	7	0	1	0	0	1	0	2	0	6	3	0	4	0	7	0	10	19
0.125	0	2	0	0	1	1	3	1	0	0	0	1	4	4	3	1	5	2	0	8
0.25	0	0	0	1	0	0	0	10	0	1	0	0	1	1	0	2	5	1	4	22
0.5	4	0	1	0	0	0	0	0	0	2	0	0	0	0	0	0	1	0	1	9
1	0	0	4	0	0	0	0	2	0	0	0	0	3	0	0	0	0	0	0	5
Fig. S2 B
oxytocin dose	DEPENDENT RATS (n=10)										NONDEPENDENT RATS (n=10)
0	4.5	2.5	0	2	1	2.5	4.5	0.5	3.5	0	0.5	0	1	0	1	1	0.5	0	0	2
0.25	0	7	0	1	0	2	0	1	2	0	0	0	0	0	1	0	0	0	0	7
0.5	1	1	0	0	0	0	1	0	2	0	1	0	0	0	2	0	0	0	1	1
1	1	0	0	1	0	1	3	1	0	0	0	0	0	0	0	0	1	0	0	0
Fig. S2 C
i.c.v. oxytocin dose	DEPENDENT RATS (n=6)
Baseline	0.666667	0	1	2.33333	2.33333	4
3	3	0	2	4	6	1
10	1	0	0	4	2	3
30	2	0	1	2	7	0
Fig. S2 D
i.p. treatment	DEPENDENT RATS (n=12)
VEH+VEH	5	1	2	2	1	5	0	3	0	0	5	5
VEH+OXT	1	0	1	4	0	0	2	7	0	0	9	2
L-371,257+VEH	8	2	0	3	1	4	0	3	1	0	8	5
L-371,257+OXT	4	0	1	2	0	2	1	4	2	0	7	3
Fig. S2 E
i.c.v treatment	DEPENDENT RATS (n=7)
Baseline	3	1.5	2	1	3.5	11	10.5
Vehicle	3	1	0	0	1	7	6
PF-06655075	2	0	1	0	3	0	1
Fig. S2 F
i.p. treatment	DEPENDENT RATS (n=9)
Baselne	9.66667	11	2	15.3333	6.33333	4.66667	5.33333	11	3.66667
Vehicle	3	24	2	9	0	2	0	10	5
PF-06655075	5	4	2	5	0	2	1	0	2

## Sheet: FigS3
200 pA	NONDEPENDENT RATS (neurons from n=8 rats)											DEPENDENT RATS (neurons from n=10 rats)
Baseline	2	4	4	0	2	1	0	0	2	0	2	0	0	5	3	6	5	2	1	2	1	2	6	3	1	0
Oxytocin	2	4	4	1	2	1	1	0	4	0	2	0	0	5	2	0	5	2	0	0	0	1	10	2	1	0
400 pA	NONDEPENDENT RATS (neurons from n=8 rats)											DEPENDENT RATS (neurons from n=10 rats)
Baseline	6	6	5	2	4	1	3	2	6	6	5	3	2	7	2	9	6	2	5	4	2	2	15	3	4	5
Oxytocin	6	5	8	3	4	2	4	3	7	7	5	6	1	7	3	4	5	4	5	3	1	2	19	4	4	5

## Sheet: FigS4
Stim Intensity	NONDEPENDENT RATS (neurons from n=24 rats)
1	4.41	1.5	1.62	1.31	1.11	3.8	5.4	1.76	2.38	2.91	3.88	2.35	2.94	3.24	3.44	9.84	4.45	4.04	3.44	9.84	4.32	1.32	2.96	1.77	2.73	3.59	3.19	0.38	3.14	4	6.1	4.8	4.65	6.45	3.89	5.4
2	6.55	4.68	4.46	5.81	2.56	3.17	5.78	8.56	2.96	10.85	4.57	4.92	6.38	6.45	3.8	17.07	7.68	7.46	3.8	15.44	7.5	6.98	15.87	2.16	3.2	3.31	6.95	11.48	4.63	9.16	9.88	5.3	8.92	11.46	7.23	4.92
3	16.08	8.55	5.86	7.07	9.01	7.03	6.71	11.3	4.57	15.42	9.16	8.47	6.31	8.73	8.31	20.08	10.53	9.47	8.31	17.67	13.58	10.96	15.36	4.3	5.1	5.72	8.45	11.18	4.43	15.79	9.1	3.16	10.62	12.76	16.36	4.12
4	16.73	9.85	7.35	9	8.34	10.31	8.53	11.83	4.14	14.11	16.07	10.33	9.51	10.54	9.54	21.99	13.1	11.95	9.54	20.34	13.57	12.32	20.12	6.87	7.56	13	10.37	12.58	4.34	22.91	17.45	4.51	13.44	15.12	22.37	10.74
5	18.01	16.62	6.44	11.02	17.26	11.76	8.44	12.58	9.43	20.03	16.66	12.7	12.37	11.96	14.99	24.78	13.54	10.83	14.99	24.66	14.98	14.38	18.78	7.87	13.47	15.61	12.13	11.64	5.54	24.53	21.18	4.37	14.31	15.11	24.36	21.03
Stim Intensity	DEPENDENT RATS (neurons from n=22 rats)
1	1.81	6.82	2.16	1.24	3.8	3.97	1.49	3.05	3.43	2.94	1.67	1.69	7.6	5.06	4.12	4.15	2.17	2.65	1.83	3.89	2.78	2.86	2.28	2.42	4.04	3.75	2.4	3.99	1.88	4.63	2.73	3.37	5.05	8.33	10.23	3.67	7.52	4.16	1.87
2	6.5	12.09	8.02	11.26	5.12	10.41	10.09	11.66	3.99	2.22	7.91	2.98	9.28	4.61	6.68	6.54	3.47	5.08	5.47	4.88	3.34	4.15	2.95	4.37	9.49	5.5	9.04	7.59	2.67	11.24	4.76	3.32	5.03	11.74	10.51	6.9	9.52	6.73	8.39
3	24.06	8.78	12.32	7.06	5.85	10.34	13.02	15.22	5.04	15.05	9.78	4.53	7.26	4.53	14.47	10.78	7.88	7.45	7.92	7.67	10.34	10.01	3.89	4.71	8.98	11.63	10.02	14.93	4.28	15.69	7.41	7.85	6.56	10.46	13.14	10.62	14.21	8.52	15.2
4	22.59	15.74	14.12	9.25	6.7	20.71	10.37	20.36	7.24	17.43	16.92	5.52	9.69	5.28	13.76	11.3	6.17	11.57	8.69	9.6	18.75	11.3	8.16	6.73	15.86	12.9	10.31	20.28	4.89	19.51	10.3	10.2	10.14	15.77	19.52	14.47	16.57	11.87	19.79
5	25.75	7.42	19.63	9.39	5.23	22.18	12.12	21.85	8.1	17.26	20.17	5.39	18.98	12.6	16.6	14.76	8.45	12.87	11.68	11.68	20.7	14.27	7.51	8.01	15.28	12.41	10.38	25.17	6.79	19.48	10.6	11.41	20.01	22.03	20.69	16.97	20.34	13.03	23.99

## Sheet: FigS5
eIPSP	NONDEPENDENT RATS (neurons from rats)								n =	DEPENDENT RATS (neurons from rats)							n =
Ethanol	130.72	131.78	188.17	148.56	121.51	110.43	137.79	157.72	5	200.36	109.42	106.57	115.17	104.25	149.5	152.32	5
Ethanol + TMA	110.28	130.8	157.85	175.05	174.93	142.96			4	104.79	140.95	173.61	87.38	123.73	133.09	144.99	6

[truncated: 4 more sheets: FigS6, FigS7, FigS8, Supplemental Data]
